# Supplementary material for: Effect of Copper(II) Ion Binding by Porin P1 Precursor Fragments from Fusobacterium nucleatum on DNA Degradation
Source: Int J Mol Sci. 2021 Nov 21;22(22):12541. doi: 10.3390/ijms222212541 (PMC8623562; doi:10.3390/ijms222212541)
Supplement: Supplementary file 1 [file ijms-22-12541-s001.zip]

Archive with 1 entries (1 files):
- ijms-1449675-supplementary.pdf
